# Supplementary material for: Constitutive deficiency of the neurogenic hippocampal modulator AP2γ promotes anxiety-like behavior and cumulative memory deficits in mice from juvenile to adult periods
Source: eLife. 2021 Dec 3;10:e70685. doi: 10.7554/eLife.70685 (PMC8709574; doi:10.7554/eLife.70685)
Supplement: Figure 6—source code 1. [file elife-70685-fig6-code1.zip]

Archive with 1 entries (1 files):
- Figure 6  Source Code 1.docx
